# Supplementary material for: Vitamin D Protects Pancreatic Cancer (PC) Cells from Death and DNA Damage Induced by Oxidative Stress
Source: Antioxidants (Basel). 2025 Sep 10;14(9):1101. doi: 10.3390/antiox14091101 (PMC12466453; doi:10.3390/antiox14091101)
Supplement: Supplementary file 1 [file antioxidants-14-01101-s001.zip]

Archive with 1 entries (1 files):
- antioxidants-3719641-supplementary.pdf
